# Supplementary material for: Conflict reducing practices in evolution education are associated with increases in evolution acceptance in a large naturalistic study
Source: PLoS One. 2024 Dec 4;19(12):e0313490. doi: 10.1371/journal.pone.0313490 (PMC11616821; doi:10.1371/journal.pone.0313490)
Supplement: S1 Appendix — (XLSX) [file pone.0313490.s001.xlsx]

## Sheet: Compatibility Results
Table 3. Interaction effects models between Compatibility instruction, religion, and religiosity that predicted human evolution acceptance
	Base						Main effect						Instruction * Religion						Instruction * Religiosity						Instruction * Religiosity * Religion
	B	SE	CI (low)	CI (high)	t	p	B	SE	CI (low)	CI (high)	t	p	B	SE	CI (low)	CI (high)	t	p	B	SE	CI (low)	CI (high)	t	p	B	SE	CI (low)	CI (high)	t	p
(Intercept)	0.08	0.06	-0.03	0.19	1.37	0.172	0.07	0.06	-0.04	0.18	1.23	0.22	0.45	0.06	0.33	0.57	7.26	<0.001	0.06	0.06	-0.05	0.18	1.1	0.273	0.24	0.08	0.08	0.40	2.94	0.003
Female (Ref: Male)	-0.06	0.04	-0.14	0.01	-1.59	0.111	-0.06	0.04	-0.13	0.02	-1.52	0.129	-0.05	0.04	-0.12	0.03	-1.2	0.229	-0.04	0.04	-0.12	0.03	-1.15	0.248	-0.04	0.04	-0.12	0.03	-1.15	0.252
Asian (Ref: White)	-0.15	0.05	-0.26	-0.05	-2.99	0.003	-0.16	0.05	-0.26	-0.06	-3.05	0.002	-0.23	0.05	-0.33	-0.13	-4.32	<0.001	-0.19	0.05	-0.29	-0.09	-3.7	<0.001	-0.23	0.05	-0.34	-0.13	-4.4	<0.001
PEER	-0.15	0.05	-0.25	-0.06	-3.23	0.001	-0.15	0.05	-0.25	-0.06	-3.24	0.001	-0.11	0.05	-0.21	-0.02	-2.44	0.015	-0.13	0.05	-0.22	-0.04	-2.8	0.005	-0.12	0.05	-0.21	-0.02	-2.49	0.013
Multiracial	-0.06	0.06	-0.18	0.06	-0.93	0.354	-0.05	0.06	-0.17	0.07	-0.84	0.4	-0.06	0.06	-0.18	0.06	-1.05	0.292	-0.08	0.06	-0.20	0.04	-1.27	0.203	-0.08	0.06	-0.20	0.04	-1.34	0.18
Non-biology major (Ref: Biology Major)	-0.05	0.04	-0.12	0.03	-1.23	0.22	-0.04	0.04	-0.12	0.03	-1.17	0.242	-0.05	0.04	-0.13	0.02	-1.45	0.148	-0.05	0.04	-0.12	0.02	-1.32	0.187	-0.05	0.04	-0.13	0.02	-1.41	0.158
Human Acceptance Evolution (Pre)	0.79	0.01	0.77	0.81	84.05	<0.001	0.79	0.01	0.77	0.81	83.72	<0.001	0.74	0.01	0.72	0.76	74.8	<0.001	0.72	0.01	0.70	0.74	71.8	<0.001	0.72	0.01	0.70	0.74	70.95	<0.001
Evolution Understanding (Pre)	0.15	0.02	0.11	0.18	8.31	<0.001	0.15	0.02	0.12	0.19	8.58	<0.001	0.15	0.02	0.11	0.18	8.3	<0.001	0.16	0.02	0.12	0.19	8.87	<0.001	0.15	0.02	0.12	0.19	8.59	<0.001
Compatibility							0.01	0	0.01	0.02	3.74	<0.001	0	0.01	-0.02	0.01	-0.73	0.468	0.02	0	0.01	0.02	4.14	<0.001	0	0.01	-0.02	0.03	0.27	0.788
Christian (Ref: No-religion)													-0.6	0.04	-0.68	-0.52	-14.03	<0.001							-0.31	0.07	-0.44	-0.18	-4.54	<0.001
Other													-0.33	0.06	-0.44	-0.22	-5.78	<0.001							-0.11	0.08	-0.26	0.04	-1.41	0.159
Compatibility * Christian													0.04	0.01	0.02	0.05	4.38	<0.001							0	0.01	-0.02	0.03	0.32	0.751
Compatibility * Other													0.01	0.01	-0.01	0.03	0.85	0.394							0	0.02	-0.03	0.03	0.13	0.899
Religiosity																			-0.14	0.01	-0.16	-0.12	-14.79	<0.001	-0.1	0.02	-0.15	-0.06	-4.31	<0.001
Compatibility * Religiosity																			0.01	0	0.01	0.01	6.12	<0.001	0	0	-0.01	0.01	0.61	0.542
Compatibility * Christian																									0.02	0.03	-0.04	0.07	0.57	0.571
Compatibility * Other																									0	0.04	-0.08	0.08	0.03	0.979
Compatibility * Christian * Religiosity																									0.01	0.01	0.00	0.02	2.41	0.016
Compatibility * Other * Religiosity																									0	0.01	-0.01	0.02	0.43	0.67
Slope Analysis
No religion																									0.0034105	0.0126877	-0.021457	0.028278	0.268803	0.788
High Religious Christian (+ 1 SD = 2.16)																									0.042571	0.00562839	0.0315395	0.0536024	7.56362	0
Average Religious Christian (Mean SD = 0)																									0.00791263	0.00659372	-0.00501082	0.0208361	1.20003	0.23
High Religious Other religion (+ 1 SD = 2.16)																									0.0189331	0.016462	-0.0133319	0.0511981	1.1501	0.25
Average Religious Other religion (Mean SD = 0)																									0.0054237	0.00965551	-0.0135008	0.0243482	0.561721	0.574
Random Effects
σ2	2						1.99						1.93						1.91						1.9
τ00	0.07 course						0.07 course						0.07 course						0.08 course						0.07 course
ICC	0.04						0.03						0.03						0.04						0.04
N	55 course						55 course						55 course						55 course						55 course
Observations	6719						6719						6719						6719						6719
Marginal R2 / Conditional R2	0.559 / 0.575						0.560 / 0.575						0.575 / 0.590						0.579 / 0.596						0.582 / 0.596

## Sheet: Autonomy Results
Table 2. Interaction effects models between autonomy instruction, religion, and religiosity that predicted human evolution acceptance
							Main Effect						2-Way interaction: Instruction*Religion						2-Way interaction: Instruction*Religiosity						3-Way interaction: Instruction*Religion*Religiosity
	Estimates	std. Error	CI (low)	CI (high)	Statistic	p	Estimates	std. Error	CI (low)	CI (high)	Statistic	p	Estimates	std. Error	CI (low)	CI (high)	Statistic	p	Estimates	std. Error	CI (low)	CI (high)	Statistic	p	Estimates	std. Error	CI (low)	CI (high)	Statistic	p
(Intercept)	0.08	0.06	-0.03	0.19	1.37	0.172	0.11	0.06	-0.00	0.22	1.93	0.054	0.5	0.06	0.37	0.62	7.83	<0.001	0.11	0.06	-0.01	0.23	1.78	0.074	0.3	0.09	0.14	0.47	3.56	<0.001
Female (Ref: Male)	-0.06	0.04	-0.14	0.01	-1.59	0.111	-0.07	0.04	-0.15	0.00	-1.95	0.051	-0.06	0.04	-0.13	0.01	-1.61	0.107	-0.06	0.04	-0.13	0.02	-1.49	0.137	-0.05	0.04	-0.13	0.02	-1.43	0.154
Asian (Ref: White)	-0.15	0.05	-0.26	-0.05	-2.99	0.003	-0.17	0.05	-0.27	-0.07	-3.29	0.001	-0.24	0.05	-0.34	-0.14	-4.53	<0.001	-0.2	0.05	-0.30	-0.10	-3.93	<0.001	-0.24	0.05	-0.34	-0.13	-4.51	<0.001
PEER	-0.15	0.05	-0.25	-0.06	-3.23	0.001	-0.19	0.05	-0.28	-0.10	-4.01	<0.001	-0.14	0.05	-0.23	-0.05	-3.06	0.002	-0.16	0.05	-0.25	-0.07	-3.41	0.001	-0.14	0.05	-0.23	-0.05	-3.1	0.002
Multiracial	-0.06	0.06	-0.18	0.06	-0.93	0.354	-0.07	0.06	-0.19	0.05	-1.07	0.284	-0.08	0.06	-0.20	0.04	-1.33	0.183	-0.09	0.06	-0.21	0.03	-1.47	0.141	-0.09	0.06	-0.21	0.03	-1.53	0.126
Non-biology major (Ref: Biology Major)	-0.05	0.04	-0.12	0.03	-1.23	0.22	-0.04	0.04	-0.12	0.03	-1.11	0.266	-0.05	0.04	-0.13	0.02	-1.43	0.152	-0.05	0.04	-0.12	0.03	-1.27	0.203	-0.05	0.04	-0.12	0.02	-1.35	0.178
Human Evolution Acceptance (Pre)	0.79	0.01	0.77	0.81	84.05	<0.001	0.77	0.01	0.75	0.79	82.13	<0.001	0.73	0.01	0.71	0.75	73.79	<0.001	0.71	0.01	0.69	0.73	70.64	<0.001	0.71	0.01	0.69	0.73	69.87	<0.001
Evolution Understanding (Pre)	0.15	0.02	0.11	0.18	8.31	<0.001	0.16	0.02	0.12	0.19	8.8	<0.001	0.15	0.02	0.11	0.18	8.39	<0.001	0.16	0.02	0.12	0.19	8.99	<0.001	0.15	0.02	0.12	0.19	8.71	<0.001
Autonomy							0.08	0.01	0.07	0.10	11.73	<0.001	0.08	0.01	0.06	0.11	6.92	<0.001	0.09	0.01	0.07	0.10	12.21	<0.001	0.11	0.02	0.06	0.16	4.62	<0.001
Christian (Ref: No-religion)													-0.61	0.04	-0.69	-0.52	-14.23	<0.001							-0.31	0.07	-0.45	-0.18	-4.61	<0.001
Other													-0.35	0.06	-0.46	-0.24	-6.12	<0.001							-0.13	0.08	-0.28	0.02	-1.73	0.083
Autonomy * Christian													-0.01	0.02	-0.04	0.02	-0.4	0.686							-0.04	0.03	-0.09	0.01	-1.42	0.156
Autonomy * Other													0.03	0.02	-0.02	0.07	1.17	0.24							0	0.03	-0.06	0.06	-0.03	0.978
Religiosity																			-0.15	0.01	-0.16	-0.13	-15.56	<0.001	-0.1	0.02	-0.15	-0.05	-4.28	<0.001
Autonomy * Religiosity																			0	0	-0.01	0.01	0.14	0.887	0.01	0.01	-0.01	0.03	1.34	0.18
Autonomy * Christian																									0	0.03	-0.06	0.05	-0.08	0.936
Autonomy * Other																									0	0.04	-0.08	0.07	-0.09	0.932
Autonomy * Christian * Religiosity																									-0.01	0.01	-0.03	0.01	-0.91	0.36
Autonomy * Other * Religiosity																									-0.03	0.02	-0.06	0.00	-1.86	0.063
Slope Analysis
No religion																									0.112884	0.0244579	0.0649478	0.160821	4.61546	0
High Religious Christian (+ 1 SD = 2.16)																									0.079507	0.0104091	0.0591055	0.0999086	7.63819	0
Average Religious Christian (Mean SD = 0)																									0.0742462	0.0121898	0.0503545	0.0981378	6.09082	0
High Religious Other religion (+ 1 SD = 2.16)																									0.0779154	0.0294896	0.0201169	0.135714	2.64214	0.008
Average Religious Other religion (Mean SD = 0)																									0.112042	0.0183949	0.0759886	0.148095	6.09092	0
Random Effects
σ2	2						1.96						1.9						1.88						1.87
τ00	0.07 course						0.07 course						0.08 course						0.11 course						0.11 course
ICC	0.04						0.04						0.04						0.06						0.05
N	55 course						55 course						55 course						55 course						55 course
Observations	6719						6719						6719						6719						6719
Marginal R2 / Conditional R2	0.559 / 0.575						0.567 / 0.583						0.581 / 0.598						0.583 / 0.607						0.585 / 0.608

## Sheet: lit review of articles
The following articles are articles used to determine the necesity of a study with a nturalistic research design. These also reperesent a sample of the articles used to create items for the conflict reducing practices survey.
No	Citation	Recommended ReCCEE Practice?	Collect pre - post data for a ReCCEE practice?	Have control/comparison group
1	Holt, E. A., Ogden, T. H., & Durham, S. L. (2018). The positive effect of role models in evolution instruction. Evolution: Education and Outreach, 11(1), 11.	yes	yes	yes
2	Dunk, R. D., & Wiles, J. R. (2018). Changes in Acceptance of Evolution and Associated Factors during a Year of Introductory Biology: The Shifting Impacts of Biology Knowledge, Politics, Religion, Demographics, and Understandings of the Nature of Science. bioRxiv, 280479.	yes	yes
3	Truong, J. M., Barnes, M. E., & Brownell, S. E. (2018). Can Six Minutes of Culturally Competent Evolution Education Reduce Students' Level of Perceived Conflict Between Evolution and Religion?. The American Biology Teacher, 80(2), 106-115.	yes	yes
4	Aflalo, E. (2018). Changes in the perceptions of the nature of science and religious belief. Issues in Educational Research, 28(2), 237-253.	yes	yes
5	Darussyamsu, R., Fadilah, M., & Putri, D. H. (2018, April). Emotional and Spiritual Quotient Approach Improve Biology Education Students’ Acceptance of Evolution Theory. In IOP Conference Series: Materials Science and Engineering (Vol. 335, No. 1, p. 012090). IOP Publishing.	yes	yes
6	Johnson, W. R., & Lark, A. (2018). Evolution in action in the classroom: engaging students in science practices to investigate and explain evolution by natural selection. The American Biology Teacher, 80(2), 92-99.	yes	yes
7	Pobiner, B., Beardsley, P. M., Bertka, C. M., & Watson, W. A. (2018). Using human case studies to teach evolution in high school AP biology classrooms. Evolution: Education and Outreach, 11(1), 3.	yes	yes
8	Lindsay, J., Arok, A., Bybee, S. M., Cho, W., Cordero, A. M., Ferguson, D. G., ... & Shively, C. L. (2019). Using a Reconciliation Module Leads to Large Gains in Evolution Acceptance. CBE—Life Sciences Education, 18(4), ar58.	yes	yes
9	Pearce, J., Stones, A., Reiss, M. J., & Mujtaba, T. (2019). ‘Science is purely about the truth so I don’t think you could compare it to non-truth versus the truth.’Students’ perceptions of religion and science, and the relationship (s) between them: religious education and the need for epistemic literacy. British Journal of Religious Education, 1-16.	yes	yes
10	Laidlaw, C. T. (2020). Pedagogical Approaches and Instructional Content that Predict Increased Acceptance of Biological Evolution in University Students. Theses and Dissertations. 8519.	yes	yes
11	Barnes, M. E., Werner, R., & Brownell, S. E. (2020). Differential Impacts of Religious Cultural Competence on Students' Perceived Conflict with Evolution at an Evangelical University. The American Biology Teacher, 82(2), 93-101.	yes	yes
12	Alkaher, I., Shmueli, M., & Dreyfus, A. (2020). “Let’s Talk about It”—Explicit Discussions as a Way to Reduce the Resistance of Religious Jewish Science Teachers to Learning and Teaching about Evolution: A Case Study. Education Sciences, 10(11), 298.	yes	yes
13	Green, K., & Delgado, C. (2021). Crossing cultural borders: results of an intervention on community college biology students’ understanding and acceptance of evolution. International Journal of Science Education, 1-28.	yes	yes
14	Mahealani Kaloi, Jonas D. Hopper, Gabriella Hubble, Megan E. Niu, Spencer G. Shumway, Ethan R. Tolman, Jamie L. Jensen; Exploring the Relationship between Science, Religion & Attitudes toward Evolution Education. The American Biology Teacher 1 February 2022; 84 (2): 75–81. doi: https://doi.org/10.1525/abt.2022.84.2.75	yes	yes
15	Ferguson, D.G., Jensen, J.L. Role models, compatibility, and knowledge lead to increased evolution acceptance. Evo Edu Outreach 14, 16 (2021). https://doi.org/10.1186/s12052-021-00155-x	yes	yes
16	Mahealani Kaloi, Jonas D. Hopper, Gabriella Hubble, Megan E. Niu, Spencer G. Shumway, Ethan R. Tolman, Jamie L. Jensen; Exploring the Relationship between Science, Religion & Attitudes toward Evolution Education. The American Biology Teacher 1 February 2022; 84 (2): 75–81. doi:https://doi.org/10.1525/abt.2022.84.2.755	yes	yes
17	Barnes, M. E., & Brownell, S. E. (2018). Experiences and practices of evolution instructors at Christian universities that can inform culturally competent evolution education. Science Education, 102(1), 36-59.	yes	no
18	Mead, R., Hejmadi, M., & Hurst, L. D. (2018). Scientific aptitude better explains poor responses to teaching of evolution than psychological conflicts. Nature ecology & evolution, 1.	yes	no
19	Archila, P. A., & Molina, J. (2018). Evolution and creationism: views of students in a Colombian university—findings from 7 years of data using a three-question survey. Research in Science Education, 1-20.	yes	no
20	Glaze, A. (2018). From Worldviews to Classrooms: Framing Evolution Acceptance in Pre-Service Science Teachers in the Southeastern United States. Georgia Educational Researcher, 14(2), 1.	yes	no
21	Bradshaw, W. S., Phillips, A. J., Bybee, S. M., Gill, R. A., Peck, S. L., & Jensen, J. L. (2018). A longitudinal study of attitudes toward evolution among undergraduates who are members of the Church of Jesus Christ of Latter-day Saints. PloS one, 13(11), e0205798. Bradshaw, William S., Andrea J. Phillips, Seth	yes	no
22	Hawley, P. H., & Sinatra, G. M. Declawing the dinosaurs in the science classroom: Reducing Christian teachers’ anxiety and increasing their efficacy for teaching evolution. Journal of Research in Science Teaching.	yes	no
23	Konnemann, C., Höger, C., Asshoff, R., Hammann, M., & Rieß, W. (2018). A Role for Epistemic Insight in Attitude and Belief Change? Lessons from a Cross-curricular Course on Evolution and Creation. Research in Science Education, 1-18.	yes	no
24	Scharmann, L. C. (2018). Evolution and nature of science instruction: A first-person account of changes in evolution instruction throughout a career. Evolution: Education and Outreach, 11(1), 1-9.	yes	no
25	Barnes, M. E., Dunlop, H. M., Holt, E. A., Zheng, Y., & Brownell, S. E. (2019). Different evolution acceptance instruments lead to different research findings. Evolution: Education and Outreach, 12(1), 4.	yes	no
26	Bertka, C. M., Pobiner, B., Beardsley, P., & Watson, W. A. (2019). Acknowledging students’ concerns about evolution: a proactive teaching strategy. Evolution: Education and Outreach, 12(1), 3.	yes	no
27	Glaze, A., & Goldston, J. (2019). Acceptance, Understanding & Experience: Exploring Obstacles to Evolution Education among Advanced Placement Teachers. The American Biology Teacher, 81(2), 71-76.	yes	no
28	Silva, H. M., Mortimer, E. F., Diaz, M. A., Tomasco, I. H., Gibram, D. E., & Carvalho, G. S. (2019). The Human Species Origin: Views of Biology Teachers from Three Latin American Countries. Theology and Science, 17(2), 257-272.	yes	no
29	Teixeira, P. (2019). Acceptance of the theory of evolution by high school students in Rio de Janeiro, Brazil: scientific aspects of evolution and the biblical narrative. International Journal of Science Education, 41(4), 546-566.	yes	no
30	Tang, K. S., & Yang, X. (2019). Student agency in negotiating the relationship between science and religion. Research in Science Education, 49(5), 1301-1317.	yes	no
31	Simultaneous Measurement of the Acceptance of the Theory of Evolution at Regionally Distinct Colleges	yes	no
32	Talbot, C., George, Z., & Ogden, T. H. (2020). A Journey to Acceptance: A Study of Biology Majors’ Attitudes Toward Evolution Throughout Their University Coursework. Journal of College Science Teaching, 50(1), 43–51.	yes	no
33	Ramadani, S. D. (2020). FACTORS AFFECTING STUDENT ACCEPTANCE OF EVOLUTION THEORY BASED ON GENDER AND EDUCATIONAL BACKGROUND: a case study in Universitas Islam Madura, Indonesia. Jurnal Pena Sains Vol, 7(1).	yes	no
34	Barnes, M. E., Dunlop, H. M., Sinatra, G. M., Hendrix, T. M., Zheng, Y., & Brownell, S. E. (2020). “Accepting Evolution Means You Can’t Believe in God”: Atheistic Perceptions of Evolution among College Biology Students. CBE—Life Sciences Education, 19(2), ar21.	yes	no
35	Gefaell, J., Prieto, T., Abdelaziz, M., Álvarez, I., Antón, J., Arroyo, J., ... & Rolán-Alvarez, E. (2020). Acceptance and knowledge of evolutionary theory among third-year university students in Spain. PloS one, 15(9), e0238345.	yes	no
36	Betti, L., Shaw, P., & Behrends, V. (2020). Acceptance of Biological Evolution by First-Year Life Sciences University Students. Science & Education, 1-15.	yes	no
37	Taylor, D. A. (2020). Effects of Instruction, College Major, and Personal Epistemology on the Acceptance of the Theory of Evolution by Community College Students (Doctoral dissertation, Aurora University).	yes	no
38	Karataş, A. (2020). Preservice Science Teachers’ Misconceptions About Evolution. Journal of Education and Training Studies, 8(2), 38-46.	yes	no
39	Barnes, M. E., Supriya, K., Dunlop, H. M., Hendrix, T. M., Sinatra, G. M., & Brownell, S. E. (2020). Relationships between the Religious Backgrounds and Evolution Acceptance of Black and Hispanic Biology Students. CBE—Life Sciences Education, 19(4), ar59.	yes	no
40	Aini, R. Q., Rachmatullah, A., Harliadi, M. D., & Ha, M. (2020). Indonesian Pre-service Biology Teachers’ and Biology Education Professors’ Views on Evolution.. Sci & Educ 29, 713–741	yes	no
41	Silva, H. M., & Mortimer, E. F. (2020). Teachers’ Conceptions about the Origin of Humans in the Context of Three Latin American Countries with Different Forms and Degrees of Secularism. SCIENCE & EDUCATION.	yes	no
42	Siani, M., & Yarden, A. (2020). Evolution? I Don’t Believe in It. Science & Education, 1-31.	yes	no
43	Jaimes, P., Libarkin, J. C., & Conrad, D. (2020). College student conceptions about changes to earth and life over time. CBE—Life Sciences Education, 19(3), ar35.	yes	no
44	Silva, H.M., Oliveira, A.W., Belloso, G.V. et al. Biology teachers’ conceptions of Humankind Origin across secular and religious countries: an international comparison.Evo Edu Outreach 14, 2 (2021). https://doi.org/10.1186/s12052-020-00141-9	yes	no
45	Nesimyan‐Agadi, D., & Assaraf, O. B. Z. (2022). Making an impression: What do students who attended an informal evolution enrichment program in the s ixth‐grade recall from the experience 3 years later?. Journal of Research in Science Teaching, 59(2), 252-284.	yes	no
46	Stahi-Hitin, R., & Yarden, A. (2022). Should high-school biology teachers relate to students’ religious faith when teaching evolution? The perspective of Jewish teachers. International Journal of Science Education, 1-22.	yes	no
47	Barnes ME, Roberts JA, Maas SA, Brownell SE (2021) Muslim undergraduate biology students’ evolution acceptance in the United States. PLoS ONE 16(8): e0255588. https://doi.org/10.1371/journal.pone.0255588	yes	no
48	Stahi‑Hitin and Yarden Evolution: Education and Outreach (2022) 15:8 https://doi.org/10.1186/s12052-022-00167-1	yes	no
49	Peñaloza, G., El-Hani, C.N. & Mosquera-Suárez, C.J. Between Scientific Ideas and Christian Religious Beliefs. Sci & Educ 30, 931–965 (2021). https://doi.org/10.1007/s11191-021-00218-x	yes	no
50	Barnes, M. E., Supriya, K., Zheng, Y., Roberts, J. A., & Brownell, S. E. (2021). A New Measure of Students’ Perceived Conflict between Evolution and Religion (PCoRE) Is a Stronger Predictor of Evolution Acceptance than Understanding or Religiosity. CBE—Life Sciences Education, 20(3), ar42. https://doi.org/10.1187/cbe.21-02-0024	yes	no
51	Alanazi, F.H. The Perceptions of Students in Secondary School in Regard to Evolution-Based Teaching: Acceptance and Evolution Learning Experiences—The Kingdom of Saudi Arabia. Res Sci Educ 51, 725–753 (2021). https://doi.org/10.1007/s11165-019-9827-y	yes	no
52	Grunspan et al. (2021). A comparison study of human examples vs. non-human examples in an evolution lesson leads to differential impacts on student learning experiences in an introductory biology course Evo Edu Outreach (2021) 14:9 https://doi.org/10.1186/s12052-021-00148-w	yes	no
53	Borgerding, L. A., & Kaya, F. (2022). Is knowledge of evolution useful? A mixed methods examination of college biology students’ views. International Journal of Science Education, 44(2), 271-296.	yes	no
54	Green, K., & Borgerding, L. (2022). Scientists, Religious Experts, and other Sources of Knowledge. The Electronic Journal for Research in Science & Mathematics Education, 26(1), 7-22.	yes	no
55	Siani, M., Stahi-Hitin, R., & Yarden, A. (2022). Student opposition to learning evolution and How teachers deal with this following a teacher training course. Journal of Science Teacher Education, 1-22.	yes	no
56	Tolman, E. R., Ferguson, D. G., Hubble, G., Kaloi, M., Niu, M., & Jensen, J. L. (2021). Barriers to teaching evolution in higher education. Evolution: Education and Outreach, 14(1), 1-16.	yes	no
57	Wingert, J. R., Bassett, G. M., Terry, C. E., & Lee, J. (2022). The impact of direct challenges to student endorsement of teleological reasoning on understanding and acceptance of natural selection: an exploratory study. Evolution: Education and Outreach, 15(1), 1-13.	yes	no
58	Rachmatullah, A., Park, S., & Ha, M. (2021). Crossing borders between science and religion: Muslim Indonesian biology teachers’ perceptions of teaching the theory of evolution. Cultural Studies of Science Education, 1-36.	yes	no
59	Unsworth, A., & Voas, D. (2021). The Dawkins effect? Celebrity scientists,(non) religious publics and changed attitudes to evolution. Public Understanding of Science, 30(4), 434-454.	yes	no
60	Siani, M., & Yarden, A. (2022). “I Think that Teachers Do Not Teach Evolution Because It Is Complicated”: Difficulties in Teaching and Learning Evolution in Israel. International Journal of Science & Mathematics Education, 20(3), 481–501. https://doi-org.ezproxy.mtsu.edu/10.1007/s10763-021-10179-w	yes	no
61	Paul Kuschmierz, Anna Beniermann, Alexander Bergmann, Rianne Pinxten, Tuomas Aivelo, Justyna Berniak-Woźny, Gustav Bohlin, Anxela Bugallo-Rodriguez, Pedro Cardia, Bento Filipe Barreiras Pinto Cavadas, Umran Betul Cebesoy, Dragana D. Cvetković, Emilie Demarsy, Mirko S. Đorđević, Szymon M. Drobniak, Liudmyla Dubchak, Radka M. Dvořáková, Jana Fančovičová, Corinne Fortin, … Dittmar Graf. (2021). Euro…	yes	no
62	Reut Stahi-Hitin, & Anat Yarden. (2022). Evolution education in light of religious science teachers’ and scientists’ conceptions of evolution and religion. Evolution: Education and Outreach, 15(1), 1–16. https://doi-org.ezproxy.mtsu.edu/10.1186/s12052-022-00167-1	yes	no
63	Silva, H. M., Oliveira, A. W., Belloso, G. V., Díaz, M. A., & Carvalho, G. S. (2021). Biology teachers’ conceptions of Humankind Origin across secular and religious countries: an international comparison. Evolution: Education and Outreach, 14(1), 1-12.	yes	no

## Sheet: Original CRPEES items
Original Conflict Reducing Practices Survey items (Agreement on a 6-PT RESPONSE SCALE). Final items used in survey are bolded and italicized.	Practice item was created from	Final Construct Measured
I felt like the instructor indicated that evolution and religion can be compatible.	Bounded nature of science	Not used in final survey
I felt like the instructor indicated that evolution does not disprove the existence of God(s).	Bounded nature of science	Not used in final survey
I felt like the instructor helped me realize that there are religious leaders who accept evolution.	Role Models	Compatibility through Role Models
I felt like the instructor helped me realize that there are scientists who accept evolution and are also religious.	Role Models	Compatibility through Role Models
I felt like the instructor helped me realize that some religions have stances in which their members can accept evolution.	Role Models	Compatibility through Role Models
I felt like the instructor helped me realize that there are religious people who accept evolution.	Role Models	Compatibility through Role Models
I felt like the instructor wanted students to explore their personal views on religion and evolution.	Exploration	Not used in final survey
I felt like the instructor was interested in students’ personal views on evolution.	Exploration	Not used in final survey
I felt like the instructor was open to discussing students’ religious beliefs.	Exploration	Not used in final survey
I felt like the instructor wanted religious students to feel included	Acknowledgement/Respect	Not used in final survey
I felt like the instructor was respectful towards students in the room who do not accept evolution.	Acknowledgement/Respect	Not used in final survey
I felt like the instructor wasn’t trying to force students to accept evolution.	Acknowledgement/Respect	Decision Autonomy
I felt like the instructor let students come to their own conclusions about evolution.	Acknowledgement/Respect	Decision Autonomy
I felt like the instructor let students make up their own mind about evolution.	Acknowledgement/Respect	Decision Autonomy
